# Supplementary material for: Quinolinic acid potentially links kidney injury to brain toxicity
Source: JCI Insight. 2025 Feb 13;10(6):e180229. doi: 10.1172/jci.insight.180229 (PMC11949017; doi:10.1172/jci.insight.180229)
Supplement: Supporting data values [file jciinsight-10-180229-s071.xlsx]

## Sheet: Figure 1 A
Description: Amino acid panel CE-MS ZipChip (Plasma)
Concentration (μM)
Sample Name	Label	Glycyl-Histidine	Lysine	Ornithine	Creatinine	Arginine	Gamma-Aminobutyric acid	Histidine	Adenine	Glycine	Alanine	Serotonine	L-alpha-Aminobutyric_acid	Valine	DL-Homocystine	Isoleucine	Pipecolate	Serine	Leucine	Sulpiride	Methionine	Threonine	Asparagine	Proline	Phenylalanine	Tryptophan	Glutamine	Glutamic_Acid	Tyrosine	3-Hydroxykynurenine	Aspartic_Acid	Cystine	Betaine	Nicotinic_acid	Kynurenine
C1	1. Control	0.02	90.85	11.02	3.40556	25.84	1.49	32.53	0.02	98.57	139.96	1.34	0.49	79.66	0.02	35.88	1.86	51.33	59.11	0.02	25.31	45.71	19.35	30.68	34.58	30.53	237.63	18.15	31.03	0.02	4.44	6.99	18.09	0.02	0.19
C2	1. Control	0.2	165.15	32.75	3.38576	66.32	0.3	37.35	0.28	141.6	190.72	5.11	1.59	131.97	0.02	48.62	1.27	96.56	86.52	0.02	37	96.37	19.82	68.3	42.5	55.19	217.26	23.95	46.21	0.02	5.33	8.16	24.48	0.02	0.4
C3	1. Control	0.02	145.43	39.26	3.59329	58.82	0.18	33.79	0.02	144.74	218.43	7.9	1.13	103.83	0.02	38.28	1.52	92.5	70.06	0.02	38.25	87.53	22.65	60.47	39.2	49.8	191.39	21.82	44.19	0.02	5.11	7.24	27.73	0.02	0.44
C4	1. Control	0.02	122.58	17.78	3.12457	41.66	0.22	25.49	0.02	131.47	172.96	3.44	0.96	84.81	0.02	35.77	2.65	65.25	62.99	0.02	33.18	60.48	30.15	54.86	31.88	34.36	219.35	23.46	48.36	0.02	4.87	5.55	16.44	0.02	0.2
C5	1. Control	0.02	97.49	13.62	4.35355	38.31	0.23	25.76	0.02	115.64	145.7	2.84	1.23	78.47	0.02	32.1	2.05	70.31	47.07	0.02	23.43	56.47	18.65	40.13	29.1	38.09	217.71	24.4	37.69	0.02	5.31	8.47	13.78	0.02	0.32
C6	1. Control	0.02	225.07	31.32	26.78	124.2	0.89	57.28	0.02	205.73	322.87	2.66	2.75	180.48	0.02	71.78	5.75	117.34	116.75	0.02	63.56	146.56	46.15	73.81	73.67	91.03	410.72	37.13	102.14	0.02	17.78	1.43	163.24	0.02	0.74
C7	1. Control	0.12	247.36	38.39	11.84	160.65	1.29	57.39	0.02	291.13	393.8	12.77	2.12	163.97	0.02	66.25	4.59	145.44	116.25	0.02	68.74	156.67	52.97	94.94	77.59	93.8	474.67	62.11	94.06	0.02	28.25	2.08	143.68	0.02	0.9
C8	1. Control	0.11	259.72	39.84	12.2	166.72	1.26	58.93	0.02	304.64	405.74	11.63	2.2	169.47	0.02	69.15	4.76	150.75	120.47	0.02	70.44	162	57.48	98.71	79.09	93.56	518.7	64.21	96.45	0.02	29.5	2.2	156.86	0.02	0.92
C9	1. Control	0.11	229.59	26.37	31.59	148.82	2.57	59.56	0.02	285.59	375.84	7.79	2.06	137.72	0.02	54.98	6.04	135.08	87.3	0.02	53.4	138.04	43.74	73.33	68.75	109.96	544.23	74.7	73.11	0.11	16.96	1.32	125.4	0.02	1.25
CKO1	2. MDM2-cKO	0.02	142.25	22.02	211.266	30.05	1.27	77.7	0.11	62.38	71.16	0.49	13.83	133.88	0.02	48.51	9.41	49.51	96.57	0.02	17.96	79.93	19.22	34.59	40.11	7.43	377.48	31.72	76.89	0.73	11.36	10.4	27.74	0.02	1.13
CKO2	2. MDM2-cKO	0.02	72.34	6.1	165.437	20.04	0.9	50.71	0.11	38.17	60.28	0.86	1.96	55.06	0.02	23.41	8.89	26.89	40.76	0.02	21.22	31.46	11.99	21.09	35.94	6.42	258.53	20.71	17.36	0.15	3.5	1.94	21.41	0.02	0.45
CKO3	2. MDM2-cKO	0.02	201.47	58.43	17.5584	68.62	0.59	58.16	0.02	139.06	266.37	1.37	3.8	129.56	0.02	39.23	5.58	90.98	83.94	0.02	56.51	154.82	43.81	107.6	64.38	16.65	402.27	15.03	70.71	0.63	4.42	0.56	34.88	0.12	2.08
CKO4	2. MDM2-cKO	0.02	109.3	13.05	131.981	38.35	2.1	52.54	0.1	91.54	131.7	0.58	2.12	47.34	0.02	20.4	6.93	46.2	35.76	0.02	21.52	44.3	27.53	52.27	41.47	14.56	368.4	12.89	28.19	0.3	2.93	2.41	14.46	0.02	0.91
CKO5	2. MDM2-cKO	0.34	118.08	21.05	36.401	87.61	24.37	59.43	0.11	987	230.5	0.45	4.41	102.45	0.02	58.3	3.42	175.49	144.72	0.02	53.51	118.96	214.28	127.13	72.83	19.81	434.35	1271.57	72.29	0.13	197.79	293.66	58.18	0.02	0.13
CKO6	2. MDM2-cKO	0.02	98.23	10.65	92.811	37.06	0.98	31.41	0.02	3506.32	84.14	0.8	1.32	52.15	0.02	23.93	5.44	30.24	38.1	0.02	18.77	34.01	13.88	25.45	38.2	13.57	235.96	16	18.83	0.2	5.05	3.68	7.63	0.02	0.83
CKO7	2. MDM2-cKO	0.13	110.81	18.37	107.171	43.05	1.08	48.54	0.12	153.63	94.95	1.15	1.38	59.98	0.02	26.61	4.44	61.9	43.91	0.02	18.46	48.4	19.02	40.3	36.64	8.94	313.68	25.54	16.74	0.02	8.29	1.63	9.24	0.02	0.52
CKO8	2. MDM2-cKO	0.02	127.57	10.24	52.3502	45.82	1.24	34.04	0.12	84.89	126.5	5.2	3.23	62.05	0.02	28.87	5.47	47.23	46.35	0.02	18.24	38.94	18.19	30.61	34.96	14.14	283.29	29.02	19.3	0.02	3.85	6.14	8.03	0.02	0.52
CKO9	2. MDM2-cKO	0.02	189.71	30.02	191.03	72.38	3.69	94.65	0.02	172.26	189.87	2.8	8.79	125.4	0.02	64.5	21.58	81.89	96.86	0.02	38.84	117.94	31.48	64.21	76.01	26.28	633.16	38.98	40.87	0.83	11.61	2.18	191.34	0.02	2.35
CKO10	2. MDM2-cKO	0.02	218.13	30.97	315.51	81.66	1.61	97.42	0.02	136.7	184.26	8.22	6.08	117.6	0.02	58.04	29.69	99.69	84.23	0.02	41.25	102.96	33.13	64.12	69.87	25.54	542.12	36.86	35.77	0.63	15.66	2.42	123.89	0.02	2.1
CKO11	2. MDM2-cKO	0.02	281.28	34.6	262.63	70.86	2.65	104.43	0.02	88.3	150.76	2.37	3.46	133.4	0.02	48.44	18.05	61.31	89.88	0.02	37.46	87.11	23.29	53.48	75.44	18.5	507.49	18.86	34.06	0.62	12.92	3.92	126.06	0.02	2.01
CKO12	2. MDM2-cKO	0.02	221	26.34	320.3	75.96	2.85	124.98	0.02	168.68	312.33	2.47	10.14	167.83	0.02	76.42	25.45	124.47	130.39	0.02	52.23	172.24	45.76	74.05	88.54	24.87	590.92	27.98	45.87	1.02	12.55	2.07	166.87	0.02	2.42

## Sheet: Figure 1 B
Plasma Tryptophan
Concentration (μM)
Control	MDM2cKO
30.53	7.43
55.19	6.42
49.8	16.65
34.36	14.56
38.09	19.81
91.03	13.57
93.8	8.94
93.56	14.14
109.96	26.28
	25.54
	18.5
	24.87

## Sheet: Figure 1 C
Plasma serotonin
Concentration (μM)
Control	MDM2cKO
1.34	0.49
5.11	0.86
7.9	1.37
3.44	0.58
2.84	0.45
2.66	0.8
12.77	1.15
11.63	5.2
7.79	2.8
	8.22
	2.37
	2.47

## Sheet: Figure 1 D
Plasma Kynurenine
Concentration (μM)
Control	MDM2cKO
0.19	1.13
0.4	0.45
0.44	2.08
0.2	0.91
0.32	0.13
0.74	0.83
0.9	0.52
0.92	0.52
1.25	2.35
	2.1
	2.01
	2.42

## Sheet: Figure 1 E
Plasma 3-hydroxykynurenine
Concentration (μM)
Control	MDM2cKO
0.02	0.73
0.02	0.15
0.02	0.63
0.02	0.3
0.02	0.2
0.02	0.02
0.02	0.13
0.02	0.02
0.11	0.83
	0.63
	0.62
	1.02

## Sheet: Figure 1 F
Plasma quinolinic acid
Concentration (μM)
Control	MDM2cKO
0.68	1.31
0.6	1.82
0.51	1.64
0.59	2.42
0.53	4.29
0.86	4.31
0.67	3.33
0.71	4.24
0.69

## Sheet: Figure 1 G
Plasma 5-Hydroxyindoleacetic acid
Concentration (μM)
Control	MDM2cKO
0.02	5.14
0.02	4.66
0.02	7.46
0.02	5.34
0.02	10.73
3.88	3.85
0.02	9.16
0.02	2.45
0.02

## Sheet: Figure 2 A
Kidney cortex
Trp53/Gapdh mRNA fold change
Control	MDM2cKO
1.3	2.78
0.8	1.16
0.72	3.32
1.33	2.69

## Sheet: Figure 2 B
Kidney cortex
Protein level fold change- p53/Actin protein band intensity corrected for background
Control	MDM2cKO
1.7888	2.66486
1.10421	3.7462
0.621839	4.22542
0.485153	6.77846

## Sheet: Figure 2 C
Kidney cortex
Cdkn1a/Gapdh mRNA fold change
Control	MDM2cKO
0.87	827.34
0.74	220.54
1.02	384.02
1.53	822.93

[truncated: 106 more sheets: Figure 2 D, Figure 2 E, Figure 2 F, Figure 2 G, Figure 2 H, Figure 2 I, Figure 2 J, Figure 2 K, Figure 2 L, Figure 2 M, Figure 3 A, Figure 3 B, Figure 3 C, Figure 3 D, Figure 3 E, Figure 3 J, Figure 3 K, Figure 3 L, Figure 4 A, Figure 4 B …]
